# Supplementary material for: Poly(Sulfobetaine Methacrylate-co-Vinyl Pyrrolidone) Hydrogels as Potential Contact Lenses Delivery Systems for Timolol Maleate
Source: Gels. 2023 Jan 30;9(2):114. doi: 10.3390/gels9020114 (PMC9956182; doi:10.3390/gels9020114)
Supplement: Supplementary file 1 [file gels-09-00114-s001.zip]

Archive with 1 entries (1 files):
- gels-2149546-supplementary.pdf
